# Supplementary material for: Multiple Human Papilloma Virus (HPV) Infections Are Associated with HSIL and Persistent HPV Infection Status in Korean Patients
Source: Viruses. 2021 Jul 12;13(7):1342. doi: 10.3390/v13071342 (PMC8310096; doi:10.3390/v13071342)
Supplement: Supplementary file 1 [file viruses-13-01342-s001.zip]

Archive with 2 entries (2 files):
- Supplementary table.xlsx
- suppplementary figures.pdf
